# Supplementary material for: Modeling and Experimental Validation of Cell Morphology in Microcellular-Foamed Polycaprolactone
Source: Polymers (Basel). 2024 Sep 26;16(19):2723. doi: 10.3390/polym16192723 (PMC11478481; doi:10.3390/polym16192723)
Supplement: Supplementary file 1 [file polymers-16-02723-s001.zip]

Archive with 1 entries (1 files):
- polymers-3183378-supplementary.pdf
